# Supplementary material for: Prophylactic Hydroxyurea Treatment Is Associated with Improved Cerebral Hemodynamics as a Surrogate Marker of Stroke Risk in Sickle Cell Disease: A Retrospective Comparative Analysis
Source: J Clin Med. 2022 Jun 17;11(12):3491. doi: 10.3390/jcm11123491 (PMC9225168; doi:10.3390/jcm11123491)
Supplement: Supplementary file 1 [file jcm-11-03491-s001.zip]

Archive with 1 entries (1 files):
- jcm-1761335-supplementary.pdf
